# Supplementary material for: Reference Values for Isometric, Dynamic, and Asymmetry Leg Extension Strength in Patients with Multiple Sclerosis
Source: Int J Environ Res Public Health. 2020 Nov 2;17(21):8083. doi: 10.3390/ijerph17218083 (PMC7662302; doi:10.3390/ijerph17218083)
Supplement: Supplementary file 1 [file ijerph-17-08083-s001.zip]

Archive with 3 entries (3 files):
- Table S1 Force variables by type of Multiple Sclerosis and gender..pdf
- Table S2 Force variables by neurological disability level and gender..pdf
- Table S3 and Table S4 Quartiles of force variables of sample by type of Multiple Sclerosis and gender_ And by EDSS degree and gender.pdf
